# Supplementary material for: Coastal proximity of populations in 22 Pacific Island Countries and Territories
Source: PLoS One. 2019 Sep 30;14(9):e0223249. doi: 10.1371/journal.pone.0223249 (PMC6768456; doi:10.1371/journal.pone.0223249)
Supplement: S1 Table — Data from national census, Oak Ridge National Laboratory LandScan and SEDAC-CIESIN GPWv4. (XLSX) [file pone.0223249.s002.xlsx]

## Sheet: Population figures
		ISO3	Country Census									LandScan 2015							SEDAC-CIESIN GPWv4 2015
			Data Availability	Year	Population	1km	5km	10km	% 1km	% 5km	% 10km	Population 2015	1km	5km	10km	% 1km	% 5km	% 10km	Population 2015 (UN-Adjusted)	1km	5km	10km	% 1km	% 5km	% 10km
	MELANESIA				7046717	1.28251e+06	2.67054e+06	3.30151e+06	0.182002	0.378977	0.468517	8748166	2324868	3627087	4141018	0.265755	0.414611	0.473358	9.62333e+06	1.13889e+06	2.84674e+06	3.7352e+06	0.118347	0.295817	0.388141
	MELANESIA (excluding PNG)				1855931	867179	1.57468e+06	1.75181e+06	0.467248	0.848459	0.943899	2075737	1171369	1786845	1928274	0.564315	0.860824	0.928959	2.00351e+06	767176	1.62739e+06	1.8404e+06	0.382917	0.812273	0.91859
	Fiji	FJI	2	2007	837271	227984	639551	763558	0.272294	0.763852	0.91196	909389	373664	723318	794822	0.410896	0.795389	0.874018	892145	283998	728454	810795	0.318332	0.81652	0.908815
	New Caledonia	NCL	3	2014	268767	153615	243163	253680	0.571556	0.904734	0.943864	271615	155413	233493	259704	0.572181	0.859647	0.956147	263118	113921	172603	212504	0.432967	0.655993	0.807637
	Papua New Guinea	PNG	3	2000	5190786	415335	1095859	1549697	0.0800139	0.211116	0.298548	6672429	1153499	1840242	2212744	0.172875	0.275798	0.331625	7.61982e+06	371713	1.21935e+06	1.8948e+06	0.0487823	0.160023	0.248668
	Solomon Islands	SLB	2	2009	515870	335613	471261	503381	0.650577	0.913526	0.975791	622468	457840	575099	605467	0.735524	0.923901	0.972688	583591	247940	488967	556685	0.424852	0.83786	0.953896
	Vanuatu	VUT	2	2009	234023	149967	220707	231192	0.640822	0.9431	0.987901	272265	184452	254935	268281	0.677472	0.936349	0.985367	264652	121317	237369	260417	0.458403	0.896909	0.983996
	MICRONESIA				506541	365088	501920	506541	0.720747	0.990877	1	528054	397779	526271	526772	0.753292	0.996623	0.997572	526344	351744	523319	525787	0.668279	0.994253	0.998941
	Federated States of Micronesia	FSM	2	2010	102843	91058.8	102843	102843	0.885415	1	1	105216	99110	105047	105047	0.941967	0.998394	0.998394	104460	88346.8	103931	104645	0.845748	0.994936	1.00177
	Guam	GUM	3	2010	159358	48219	154737	159358	0.302583	0.971002	1	161785	56200	161492	161785	0.347375	0.998189	1	169885	45256.2	168175	169885	0.266393	0.989935	1
	Kiribati	KIR	100% coastal	2015	109693	109693	109693	109693	1	1	1	105711	105096	105711	105711	0.994182	1	1	112423	112385	112423	112423	0.999659	1	1
	Marshall Islands	MHL	100% coastal	2011	53158	53158	53158	53158	1	1	1	72193	69782	70918	71080	0.966603	0.982339	0.984583	52993	51825	52198.1	52241.9	0.97796	0.985001	0.985827
	Nauru	NRU	3*	2011	9945	9206	9945	9945	0.925691	1	1	9540	8828	9540	9540	0.925367	1	1	10222	7112.85	10222	10222	0.695837	1	1
	Northern Mariana Islands	MNP	2	2010	53883	37243.4	53883	53883	0.69119	1	1	52344	40231	52344	52344	0.768589	1	1	55070	29673.1	55070	55070	0.538826	1	1
	Palau	PLW	2	2015	17661	16509.8	17661	17661	0.934816	1	1	21265	18532	21219	21265	0.871479	0.997837	1	21291	17145.8	21299.7	21299.7	0.805305	1.00041	1.00041
	POLYNESIA				652976	478690	647385	652872	0.73309	0.991437	0.999841	680214	527916	673834	680154	0.776103	0.990621	0.999912	684616	264023	546473	666551	0.385652	0.798219	0.973614
	American Samoa	ASM	3	2010	55519	33618	55519	55519	0.605522	1	1	54342	39198	54342	54342	0.721321	1	1	55538	35653.4	55537.4	55537.4	0.641964	0.999989	0.999989
	Cook Islands	COK	3	2011	14974	13588	14974	14974	0.90744	1	1	9838	8906	9838	9838	0.905265	1	1	20833	11845.3	20833	20833	0.568582	1	1
	French Polynesia	PYF	1	2012	268207	211092	268207	268207	0.787049	1	1	282703	234103	281451	282703	0.828088	0.995571	1	282764	102443	218521	273486	0.362292	0.772804	0.967187
	Niue	NIU	3	2011	1460	359.892	1212.12	1460	0.246502	0.830223	1	1190	754	1190	1190	0.633613	1	1	1610	438.289	1379.16	1610	0.272229	0.856624	1
	Pitcairn Islands	PCN	100% coastal	2012	57	57	57	57	1	1	1	48	48	48	48	1	1	1	156	108.644	156	156	0.696433	1	1
	Samoa	WSM	2	2011	187820	114834	182477	187716	0.611407	0.971551	0.999447	197774	137376	192738	197774	0.694611	0.974537	1	193228	32838.4	120869	185752	0.169946	0.625524	0.961308
	Tokelau	TKL	100% coastal	2011	1411	1411	1411	1411	1	1	1	1337	1337	1337	1337	1	1	1	1250	1250	1250	1250	1	1	1
	Tonga	TON	1	2011	100691	84859	100691	100691	0.842766	1	1	106501	81739	106448	106480	0.767495	0.999502	0.999803	106170	61745.9	104883	104883	0.581576	0.987876	0.987876
	Tuvalu	TUV	100% coastal	2012	10640	10640	10640	10640	1	1	1	10868	10769	10829	10829	0.990891	0.996411	0.996411	9916	9859.3	9894.02	9894.02	0.994282	0.997783	0.997783
	Wallis and Futuna	WLF	3	2013	12197	8231	12197	12197	0.674838	1	1	15613	13686	15613	15613	0.876577	1	1	13151	7840.95	13151	13151	0.596225	1	1
	PACIFIC region				8206234	2.12629e+06	3.81985e+06	4.46092e+06	0.259107	0.465481	0.543601	9956434	3250563	4827192	5347944	0.326479	0.484831	0.537134	1.08343e+07	1.75466e+06	3.91654e+06	4.92754e+06	0.161954	0.361495	0.45481
	PACIFIC region (excluding PNG)				3015448	1.71096e+06	2.72399e+06	2.91122e+06	0.567397	0.903344	0.965437	3284005	2097064	2986950	3135200	0.638569	0.909545	0.954688	3.21447e+06	1.38294e+06	2.69719e+06	3.03274e+06	0.430225	0.839078	0.943466
	Source:
	[1] Country Census data from local agencies (see Table 1 for detail sources).
	Data Availability:
	1. GPS Houshold locations with population data attached from recent census listing.
	2. GPS Houshold locations without population data + apportioned population numbers from census.
	3. Population data from census matched to census/administrative boundaries.
	3*. with additional manual exclusion of three Census Enumeration Areas not falling into coastal buffers.
	[2] LandScan™ 2015 Global Population Dataset. Oak Ridge National Laboratory (ORNL), Oak Ridge, TN, U.S. http://web.ornl.gov/sci/landscan/index.shtml
	[3] SEDAC-CIESIN Gridded Population of the World (GPW)v4 http://sedac.ciesin.columbia.edu/data/collection/gpw-v4
